# Supplementary material for: AIMP2-DX2 provides therapeutic interface to control KRAS-driven tumorigenesis
Source: Nat Commun. 2022 May 11;13:2572. doi: 10.1038/s41467-022-30149-2 (PMC9095880; doi:10.1038/s41467-022-30149-2)
Supplement: Supplementary file 7 — Source Data [file 41467_2022_30149_MOESM7_ESM.xlsx]

## Sheet: Fig. 1e
	Fig. 1e	Tumor size									Tumor size
		Day 3	Day 6	Day 8	Day 10	Day 13	Day 15				Day 3	Day 6	Day 8	Day 10	Day 13	Day 15
	sh-con + EV	106.98	232.582	291.456	386.185	492.541	546.693		sh-con + EV	AVG	91.7234	238.686	300.017	378.442	465.348	547.995
		100.067	216.929	305.517	365.549	470.419	547.544			STDEV	11.576	22.2288	15.5581	12.402	22.7969	12.9787
		91.2469	222.44	332.018	380.828	420.829	545.918
		77.7269	240.764	307.71	385.002	493.259	567.613		sh-con + K4B	AVG	121.091	339.695	553.131	639.059	1113.92	1341.58
		91.3731	264.455	280.176	380.522	464.598	534.588			STDEV	15.1797	14.3224	31.2388	15.5426	41.7681	49.0321
		105.203	232.237	293.729	353.804	465.348	540.139
		78.3579	279.337	291.664	385.143	457.618	567.037		sh-DX2 + EV	AVG	60.8737	62.3161	142.365	158.262	218.336	344.008
		82.832	220.747	297.869	390.504	458.174	534.43			STDEV	12.2974	14.1023	19.0279	5.72936	18.5448	20.7012
	sh-con + K4B	130.13	343.622	542.042	639.059	1175.6	1345.78
		135.155	331.485	531.769	639.023	1055.09	1253.88		sh-DX2 + K4B	AVG	61.5875	60.7343	106.104	172.592	277.633	392.837
		101.5	331.63	597.419	613.586	1069.5	1283.92			STDEV	7.69211	15.1636	17.8457	12.5527	33.1068	12.8131
		112.431	351.26	525.135	647.43	1146.65	1368.17
		106.37	327.386	586.889	643.901	1098.83	1392.74
		108.985	366.004	577.587	619.306	1145.62	1368.95
		137.406	343.654	553.13	650.346	1092.17	1336.4
		136.75	322.521	511.074	659.82	1127.93	1382.76
	sh-DX2 + EV	74.9894	71.0449	144.933	155.414	215.914	307.412
		49.514	57.8068	129.943	152.385	231.56	356.976
		56.7652	86.9094	151.321	152.226	231.07	330.335
		58.4993	66.8304	139.909	167.703	235.668	359.7
		63.0381	48.893	115.981	162.306	225.562	331.516
		50.274	57.8218	178.078	163.809	213.07	372.881
		83.0291	67.8641	151.579	157.758	177.338	341.34
		50.8802	41.3585	127.172	154.494	216.509	351.907
	sh-DX2 + K4B	60.7226	65.0037	112.015	182.696	311.465	381.022
		72.4954	54.2685	103.565	177.15	262.964	419.569
		66.5502	54.888	81.2833	160.292	323.792	390.568
		58.3662	71.7261	92.9501	167.033	226.611	402.21
		71.2166	50.0623	126.493	197.634	295.83	383.075
		54.6239	91.9726	122.827	167.885	291.206	394.277
		51.7324	45.2152	123.562	164.966	255.607	383.66
		56.9929	52.7379	86.1386	163.078	253.586	388.315

## Sheet: Fig. 2b
	Fig. 2b
		In vitro pull-down
			EV				DX2
		K4A WT	3019000	3329000	2635000		26250000	27200000	27050000
		K4A G12D	3515000	2471000	3233000		25700000	25580000	25910000
		K4B WT	3008000	3339000	2848000		29130000	28140000	28390000
		K4B G12D	2743000	2804000	2865000		25710000	26460000	26060000
		N WT	1657700	2601700	2697100		2592000	2639000	2728000
		N Q61R	2617000	1385000	1897200		2602000	2670000	2719000
		H WT	1379000	1903600	2910900		6875000	6847000	5877000
		H G12V	2916000	1815400	1815100		6343000	6322000	6313000
			EV			DX2
			AVG	STDEV		AVG	STDEV
		K4A WT	2.99433e+06	347657		2.68333e+07	510718
		K4A G12D	3073000	540078		25730000	167033
		K4B WT	3065000	250414		2.85533e+07	514814
		K4B G12D	2804000	61000		2.60767e+07	375278
		N WT	2.31883e+06	574542		2653000	69072.4
		N Q61R	1966400	618908		2.66367e+06	58756.6
		H WT	2064500	778522		6533000	568285
		H G12V	2.18217e+06	635518		6326000	15394.8
			EV			DX2
			Relative AVG	Relative STDEV		Relative AVG	Relative STDEV
		K4A WT	1	0.116105		8.96137	0.170562
		K4A G12D	1.02627	0.180367		8.5929	0.055783
		K4B WT	1.0236	0.0836292		9.53579	0.171929
		K4B G12D	0.936435	0.0203718		8.70867	0.125329
		N WT	0.774407	0.191876		0.886007	0.0230677
		N Q61R	0.656707	0.206693		0.889569	0.0196226
		H WT	0.689469	0.259998		2.18179	0.189787
		H G12V	0.728765	0.21224		2.11266	0.00514131

## Sheet: Fig. 2c
	Fig. 2c
		Co-IP					AVG	STDEV		Relative AVG	Relative STDEV
		EV	15510	22280	13680		17156.7	4530.3		0.999981	0.26405
		K4A WT	195700	197100	175400		189400	12144.5		11.0392	0.707848
		K4A G12D	148300	196400	170600		171767	24071.2		10.0115	1.403
		K4B WT	194000	181900	183700		186533	6528.65		10.8721	0.380524
		K4B G12D	217400	197500	199900		204933	10862.9		11.9446	0.633149
		N WT	31070	33300	29060		31143.3	2120.95		1.8152	0.12362
		N Q61R	46640	41570	31680		39963.3	7608.31		2.32927	0.443452
		H WT	32050	57560	52730		47446.7	13550.8		2.76544	0.789814
		H G12V	45280	28760	35280		36440	8320.87		2.12391	0.484984

## Sheet: Fig. 5b
	Fig. 5b
		NanoBiT assay
		Dose (uM)	0.003	0.01	0.03	0.1	0.3	1	3	10	50		IC50		AVG	STDEV
		DX2-KRAS4B	3359	3968	4102	2763	1828	680	751	794	680		0.1889		0.185567	0.0479869
			4025	3798	3027	2579	1899	1035	524	808	709		0.136
			4875	4181	5215	4039	2097	1233	978	794	666		0.2318
		Dose (uM)	0.003	0.01	0.03	0.1	0.3	1	3	10	50		IC50		AVG	STDEV
		PRKACA-PKRAR2A	37384	37710	42373	39368	38419	34625	31918	34044	23945		12.9		ND	ND
			28910	41097	32311	45055	31418	34086	32981	35829	14058		ND
			36095	49331	45863	35225	34621	30180	33704	32386	23718		ND

## Sheet: Fig. 5g, Supplementary Fig. 12a
	Fig. 5g and Supplementary Fig. 12a
			Cell viability
		lung		H460			HCC1588			H1650			A549			Calu-6			H1299			HCC44			WI-26					H460	HCC1588	H1650	A549	Calu-6	H1299	HCC44	WI-26
			0.003	0.38	0.374	0.3619	0.351	0.349	0.354	0.371	0.399	0.375	0.379	0.366	0.363	0.3564	0.363	0.3784	0.368	0.3812	0.36	0.38	0.351	0.38	0.3952	0.4208	0.3792		IC50	0.1171	0.1442	0.4223	0.4678	2.881	8.179	ND	ND
			0.01	0.351	0.352	0.3547	0.316	0.299	0.3	0.354	0.328	0.309	0.391	0.351	0.353	0.3409	0.342	0.3405	0.355	0.385	0.383	0.357	0.355	0.356	0.424	0.4	0.3056			0.1641	0.2827	0.1546	0.8072	3.667	1.71	ND	ND
			0.03	0.281	0.294	0.291	0.291	0.285	0.327	0.285	0.295	0.321	0.31	0.319	0.302	0.3429	0.34	0.3407	0.362	0.382	0.382	0.355	0.356	0.355	0.3856	0.416	0.3328			0.3033	0.3124	0.2339	1.382	2.039	2.374	ND	ND
			0.1	0.25	0.25	0.254	0.228	0.256	0.269	0.278	0.264	0.282	0.29	0.3	0.326	0.3408	0.333	0.3308	0.35	0.371	0.354	0.356	0.355	0.357	0.3856	0.376	0.3024
			0.3	0.157	0.186	0.235	0.16	0.181	0.191	0.223	0.188	0.18	0.267	0.263	0.252	0.3026	0.2962	0.3184	0.361	0.318	0.311	0.363	0.333	0.343	0.3632	0.3488	0.2992		AVG	0.194833	0.246433	0.270267	0.885667	2.86233	4.08767	ND	ND
			1	0.1853	0.1653	0.152	0.125	0.123	0.11	0.188	0.174	0.146	0.18	0.239	0.242	0.2808	0.2841	0.2956	0.3045	0.29	0.3156	0.329	0.331	0.317	0.3504	0.304	0.3056		STDEV	0.0968298	0.0897734	0.137505	0.462124	0.814161	3.55872	ND	ND
			3	0.12	0.1161	0.1062	0.114	0.107	0.104	0.106	0.153	0.123	0.187	0.164	0.168	0.2254	0.2383	0.2361	0.29	0.243	0.272	0.326	0.335	0.336	0.328	0.3328	0.2944
			10	0.084	0.095	0.117	0.081	0.083	0.049	0.08	0.1	0.095	0.118	0.097	0.107	0.1772	0.1794	0.1882	0.231	0.213	0.19	0.298	0.287	0.297	0.4032	0.304	0.2624
			50	0.055	0.054	0.054	0.041	0.024	0.039	0.071	0.0613	0.055	0.07	0.128	0.075	0.1146	0.1124	0.1674	0.138	0.138	0.182	0.229	0.251	0.208	0.2976	0.2968	0.3008
		colon		H747			SNU-407			DLD-1			LoVo			SNU-C4			HCT-8			COLO-205			HCT-116					H747	SNU-407	DLD-1	LoVo	SNU-C4	HCT-8	COLO-205	HCT-116
			0.003	0.493	0.495	0.507	0.453	0.509	0.481	0.4598	0.4268	0.4652	0.47	0.428	0.453	0.473	0.49	0.382	0.48	0.4752	0.5232	0.4578	0.4536	0.4866	0.4896	0.4476	0.5088		IC50	0.2104	0.3519	0.6588	0.8458	0.9093	3.935	ND	ND
			0.01	0.584	0.5	0.484	0.495	0.502	0.49	0.4598	0.4158	0.4026	0.447	0.374	0.424	0.418	0.413	0.409	0.4416	0.5376	0.5424	0.4494	0.4494	0.4992	0.4476	0.4704	0.4284			0.2192	0.2503	1.128	0.9905	0.7267	1.978	ND	ND
			0.03	0.488	0.495	0.502	0.442	0.413	0.474	0.4488	0.4444	0.3784	0.392	0.384	0.447	0.383	0.47	0.44	0.528	0.5136	0.4656	0.42	0.5334	0.4348	0.504	0.4644	0.4716			0.292	0.3405	0.7231	0.7214	1.128	1.674	ND	ND
			0.1	0.3487	0.302	0.384	0.391	0.334	0.427	0.3968	0.3846	0.3454	0.393	0.371	0.353	0.4031	0.399	0.384	0.492	0.4512	0.4368	0.3318	0.525	0.439	0.4092	0.4644	0.4956
			0.3	0.286	0.286	0.268	0.285	0.295	0.263	0.329	0.3268	0.314	0.339	0.314	0.32	0.41	0.3807	0.386	0.4723	0.4728	0.4032	0.3906	0.5124	0.4322	0.4764	0.3876	0.4044		AVG	0.240533	0.314233	0.836633	0.852567	0.921333	2.529	ND	ND
			1	0.181	0.161	0.184	0.173	0.18	0.2024	0.2516	0.2938	0.2124	0.2807	0.233	0.249	0.237	0.248	0.218	0.4656	0.3648	0.4032	0.3906	0.42	0.4278	0.4304	0.4248	0.4296		STDEV	0.0447881	0.0556605	0.254371	0.134678	0.20092	1.22708	ND	ND
			3	0.108	0.087	0.124	0.142	0.121	0.0836	0.1407	0.1564	0.148	0.144	0.189	0.174	0.206	0.199	0.218	0.3744	0.3552	0.3936	0.4242	0.3558	0.4289	0.4364	0.424	0.4168
			10	0.086	0.08	0.07	0.078	0.092	0.113	0.1044	0.1264	0.1014	0.127	0.112	0.104	0.172	0.139	0.138	0.3072	0.2496	0.3024	0.3528	0.3	0.3518	0.356	0.3836	0.3396
			50	0.063	0.044	0.047	0.067	0.051	0.05	0.0842	0.0832	0.0436	0.097	0.083	0.0821	0.1257	0.1249	0.098	0.2736	0.2064	0.2592	0.3174	0.354	0.3445	0.3084	0.2944	0.2876
		pancreas		CFPAC-1			MIA-PaCa2			Panc1			Panc10.05			AsPC-1			SNU-410					CFPAC-1	MIA-PaCa2	Panc1	Panc10.05	AsPC-1	SNU-410
			0.003	0.329	0.386	0.38	0.3952	0.368	0.3924	0.336	0.309	0.363	0.3353	0.3533	0.333	0.3542	0.3542	0.3718	0.3627	0.3843	0.36		IC50	0.1823	0.2461	0.8702	0.8364	1.308	1.492
			0.01	0.371	0.381	0.384	0.36	0.304	0.328	0.302	0.3528	0.393	0.3548	0.3645	0.3563	0.3212	0.4004	0.407	0.4122	0.3939	0.4221			0.1504	0.2055	1.221	1.164	0.602	4.953
			0.03	0.272	0.364	0.303	0.352	0.284	0.3054	0.36	0.342	0.3468	0.325	0.354	0.3525	0.341	0.3476	0.374	0.3942	0.3861	0.3841			0.09631	0.1286	0.4132	0.4918	0.4224	2.029
			0.1	0.232	0.265	0.2364	0.2924	0.268	0.248	0.3432	0.3453	0.36	0.3165	0.3623	0.336	0.3234	0.3476	0.3344	0.3771	0.3807	0.3978
			0.3	0.186	0.15	0.122	0.1956	0.1444	0.1464	0.29	0.305	0.232	0.2975	0.3075	0.2325	0.3426	0.3168	0.3212	0.3825	0.3546	0.3798		AVG	0.143003	0.1934	0.8348	0.830733	ND	ND
			1	0.126	0.123	0.111	0.1376	0.1384	0.1392	0.183	0.204	0.1933	0.1825	0.2195	0.2015	0.2662	0.2596	0.2464	0.3492	0.3852	0.3564		STDEV	0.0434696	0.0596772	0.405062	0.336136	ND	ND
			3	0.097	0.114	0.104	0.06	0.1368	0.0988	0.1333	0.136	0.1321	0.155	0.1685	0.152	0.2018	0.2084	0.2174	0.2772	0.3159	0.3267
			10	0.097	0.058	0.0531	0.0832	0.0432	0.0624	0.09	0.1063	0.1142	0.1018	0.1175	0.116	0.2376	0.2442	0.2244	0.293	0.2628	0.2841
			50	0.0293	0.033	0.0317	0.042	0.0352	0.048	0.093	0.0645	0.0927	0.0928	0.0798	0.1078	0.1662	0.1706	0.1816	0.2601	0.2332	0.2907

## Sheet: Fig. 5h
	Fig. 5h
			Tumor size								Tumor size
			Day 7	Day 10	Day 13	Day 16	Day 19				Day 7	Day 10	Day 13	Day 16	Day 19
		Control	154.752	838.256	1724.76	2070.45	4233.22		Control	AVG	113.748	839.591	1752.64	2692.07	4183.48
			104.4	980.976	1384.63	2923.48	3656.58			STDEV	21.78	185.667	204.226	536.385	630.416
			101.088	588.044	1937.75	3413.27	3942.5
			121.992	881.914	1714.35	3118.52	5396.24		1 mpk	AVG	123.529	247.044	509.836	1102.59	1505.3
			98.736	668.132	1824.34	2243.52	3769.08			STDEV	34.4584	44.1696	103.948	122.794	286.002
			101.52	1080.22	1930.02	2383.21	4103.25
		1 mpk	79.04	294.712	408.689	958.244	1176.54		5 mpk	AVG	100.359	142.821	212.801	357.603	669.104
			98.394	255.715	533.529	988.581	1280.61			STDEV	17.9909	21.4401	34.5108	75.828	102.171
			173.4	192.472	582.4	1103.65	1800.75
			151.38	221.411	669.303	1301.43	1614.37
			123.375	217.22	415.353	1119.3	1844.47
			115.588	300.735	449.743	1144.32	1315.06
		5 mpk	106.128	152.643	202.428	376.316	705.67
			93.496	167.602	186.054	305.771	645.979
			110.124	108.911	261.573	435.392	502.774
			127.596	128.325	219.535	442.717	663.222
			87.696	141.581	239.237	248.016	819.266
			77.112	157.863	167.978	337.404	677.712

## Sheet: Fig. 5i
	Fig. 5i
			Tumor size								Tumor size
			Day 5	Day 8	Day 11	Day 14	Day 17				Day 5	Day 8	Day 11	Day 14	Day 17
		HCC1588 / 32982 -	201.066	135.98	143.222	633.334	1345.05		HCC1588 / 32982 -	AVG	161.031	186.654	271.728	666.522	1235.72
			169.632	189.671	273.623	558.613	1167.66			STDEV	29.4226	30.4135	69.8427	121.313	125.837
			165.24	219.032	292.74	502.982	1025.07
			176.545	172.633	272.722	802.768	1216.95		HCC1588 / 32982 +	AVG	101.797	96.1927	79.1685	191.675	256.852
			121.52	214.975	292.73	776.715	1320.81			STDEV	31.6815	14.5814	11.8027	39.4366	56.7797
			132.184	187.637	355.329	724.72	1338.79
		HCC1588 / 32982 +	79.488	96.4053	63.4049	249.308	274.185		A549 / 32982 -	AVG	144.612	146.251	356.566	897.471	1557.22
			77.376	91.8159	81.5538	195.135	355.887			STDEV	33.4868	12.3549	104.429	296.778	286.142
			103.95	74.1261	71.2568	204.799	238.226
			98.784	96.8339	81.641	136.097	196.901		A549 / 32982 +	AVG	99.4777	123.36	110.993	259.635	370.864
			162.864	98.2839	78.6631	159.908	263.996			STDEV	26.1786	34.2143	60.7147	113.919	95.8914
			88.32	119.691	98.4913	204.804	211.916
		A549 / 32982 -	188.02	144.964	335.182	1060.06	1749.09
			110.808	143.493	252.688	1262.27	1268.45
			137.46	150.722	223.653	1150.6	1477.23
			177.45	137.482	430.218	541.901	1953.72
			147.312	168.062	409.055	678.84	1222.18
			106.624	132.784	488.603	691.152	1672.65
		A549 / 32982 +	83.72	137.999	79.3953	378.704	497.878
			124.32	168.165	174.674	187.988	379.177
			130.56	130.142	65.3982	383.219	409.164
			60.434	138.538	65.0164	142.991	370.171
			104.832	78.0909	79.8477	319.689	202.685
			93	87.2262	201.629	145.217	366.11

## Sheet: Fig. 6e
	Fig. 6e
		Colony forming
			BC-DXI-32982 -			BC-DXI-32982 +				AVG	BC-DXI-32982 -	BC-DXI-32982 +		STDEV	BC-DXI-32982 -	BC-DXI-32982 +
		EV	51	46	49	25	18	24		EV	48.6667	22.3333		EV	2.51661	3.78594
		WT	107	98	100	11	6	9		WT	101.667	8.66667		WT	4.72582	2.51661
		Y47A	88	92	88	84	88	88		Y47A	89.3333	86.6667		Y47A	2.3094	2.3094
		G48A	98	97	95	91	90	85		G48A	96.6667	88.6667		G48A	1.52753	3.21455
		V54A	89	107	95	72	65	63		V54A	97	66.6667		V54A	9.16515	4.72582

## Sheet: Supplementary Fig. 1f
	Supplementary Fig. 1f
		Cell viability						AVG	STDEV		Relative AVG	Relative STDEV
		EV	0.085	0.082	0.088	0.09		0.08625	0.0035		0.999421	0.0405562
		KRAS4B	0.21	0.191	0.192	0.179		0.193	0.0127802		2.23638	0.14809
		si-con	0.204	0.178	0.197	0.208		0.19675	0.013301		0.999746	0.0675864
		si-KRAS	0.081	0.085	0.092	0.092		0.0875	0.00544671		0.444614	0.0276764

## Sheet: Supplementary Fig. 1g
	Supplementary Fig. 1g
		EV		K4A WT		K4A G12D		K4B WT		K4B G12D		N WT		N Q61R		H WT		H G12V
		EV	DX2	EV	DX2	EV	DX2	EV	DX2	EV	DX2	EV	DX2	EV	DX2	EV	DX2	EV	DX2
		0.174568	0.240846	0.252737	0.421803	0.367234	0.566238	0.238715	0.459906	0.382322	0.587213	0.261625	0.273198	0.391805	0.374475	0.25017	0.2554	0.368002	0.376269
		0.15442	0.246952	0.275745	0.411992	0.384831	0.559219	0.244942	0.387865	0.361004	0.604628	0.234379	0.29289	0.364302	0.397517	0.251381	0.26687	0.351562	0.390628
		0.160131	0.256752	0.269074	0.408865	0.362246	0.558511	0.254972	0.456346	0.405929	0.585225	0.265302	0.300629	0.368633	0.381631	0.242797	0.289832	0.342381	0.386599
	AVG	0.163039	0.248183	0.265852	0.41422	0.371437	0.561323	0.24621	0.434705	0.383085	0.592355	0.253769	0.288906	0.374913	0.384541	0.248116	0.270701	0.353982	0.384498
	STDEV	0.0103844	0.00802395	0.0118373	0.00675033	0.0118645	0.00427114	0.00820245	0.0406039	0.0224719	0.0106749	0.016892	0.0141427	0.0147882	0.0117933	0.00464593	0.0175326	0.0129809	0.00740609
	Relative AVG	1	1.52223	1.63061	2.54062	2.27821	3.44287	1.51013	2.66627	2.34965	3.63321	1.55649	1.772	2.29953	2.35858	1.52182	1.66034	2.17115	2.35832
	Relative STDEV	0.0636926	0.0492149	0.0726043	0.0414032	0.0727712	0.026197	0.0503098	0.249044	0.137832	0.0654744	0.103607	0.0867442	0.0907037	0.072334	0.0284958	0.107536	0.0796185	0.0454253

[truncated: 37 more sheets: Supplementary Fig. 1h, Supplementary Fig. 2b, Supplementary Fig. 2c, Supplementary Fig. 5a, Supplementary Fig. 5r, Supplementary Fig. 5s, Supplementary Fig. 11d, Supplementary Fig. 12b, Supplementary Fig. 12j, Supplementary Fig. 12k, Supplemenary Fig. 12l, Supplementary Fig. 12f, Supplementary Fig. 12g, Supplementary Fig. 12n, Supplementary Fig. 12o, Supplementary Fig. 12p, Supplementary Fig. 12q, Supplementary Fig. 13q, Fig. 1, Fig. 2 …]
